# Supplementary material for: Prevalence of viral hepatitis B in Ghana between 2015 and 2019: A systematic review and meta-analysis
Source: PLoS One. 2020 Jun 12;15(6):e0234348. doi: 10.1371/journal.pone.0234348 (PMC7292378; doi:10.1371/journal.pone.0234348)
Supplement: S1 Dataset — (XLSX) [file pone.0234348.s012.xlsx]

## Sheet: Sheet1
Study	Authors’ Details	HBsAg+ prevalence	Sample size	Study Design	Study Region	Study Population	Age	Publication Year	Residency	Test	pregnancy status	HIV status	Donor status	population categorey	zone	sample size categiry
	De Mendoza [30]	8.5	305	Cross-section	Ashanti	Out patients	26.0 yrs	2019	Urban	RDT	Not Pregnant	HIV-	Not blood donor	Adult	south	<1000
	Adoba [22]	14.5	200	Cross-section	Ashanti	Barbers	28.18yrs	2015	Urban	RDT	Not Pregnant	HV-	Not blood donor	Adult	south	<1000
	Ampah [28]	8.1	1323	Cross-section	Ashanti	Community members	25.3yrs	2016	Rural	RDT	Not Pregnant	HIV-	Not blood donor	Adult	south	>1000
	Ephraim[32]	9.5	168	Cross-section	Ashanti	Pregnant women	27.0yrs	2015	Rural	RDT	Pregnant	HIV-	Not blood donor	Adult	south	<1000
	Boateng[33]	12.5	400	Cross-section	Ashanti	HIV patients	40.9yrs	2019	Urban	RDT	Not Pregnant	HIV+	Not blood donor	Adult	south	<1000
	Fremponga [24]	10	100	Cross-section	Brong-Ahafo	Pregnant women(HIV-)	28.9yr	2019	Mixed	ELISA	Pregnant	HV-	Not blood donor	Adult	south	<1000
	Pappoe [34]	6.6	394	Crss-section	Central	HIV patients	41.0yrs	2019	Urban	RDT	Not Pregnant	HIV+	Not blood donor	Adult	south	<1000
	Kye-Duodo [17]	8.8	320	Cross-section	Eastern	HIV patients	40yrs	2016	Mixed	ELISA	Not Pregnant	HIV+	Not blood donor	Adult	south	<1000
	Lokpo [38]	7.23	11436	Cross-section	Eastern	Blood donors	20-50yrs	2017	Urban	RDT	Not Pregnant	HIV-	Blood donor	Adult	south	>1000
	Archampong [29]	8.3	3108	Cross-section	Greater Accra	HIV patients	41.0yrs	2016	Urban	ELISA	Not Pregnant	HIV+	Not blood donor	Adult	south	>1000
	Apiung [25]	0.05	424	Cross-section	Greater Accra	Vaccinated Children	13.73m	2017	Urban	ELISA	Not Pregnant	HIV-	Not blood donor	Children	south	<1000
	Adjei [26]	14.2	106	Cross-section	Greater Accra	Long distance drivers	40.56yr	2016	urban	ELISA	Not Pregnant	HIV-	Not blood donor	Adult	south	<1000
	Helegbe[36]	4.2	3127	Cross-section	northern	Pregnant women	28.5yrs	2018	Urban	RDT	Pregnant	HIV-	Not blood donor	Adult	north	>1000
	Anabirea[27]	7.7	2071	Cross-section	Northern	Pregnant women	27.8yrs	2019	Urban	RDT	Pregnant	HIV-	Not blood donor	Adult	north	>1000
	Dassah [31]	1.9	104	Cross-section	Upper East	Vaccinated Children	3.12yrs	2015	Rural	ELISA	Not Pregnant	HIV-	Not blood donor	Children	north	<1000
	Dzidzinyo[23]	14.3	182	cross-section	Volta	School children	17.4yrs	2016	Rural	ELISA	Not Pregnant	HV-	Not blood donor	Adolescents	south	<1000
	Luuse [35]	2.4	208	Cross-section	Volta	Pregnant women	27.7yrs	2016	Urban	RDT	Pregnant	HIV-	Not blood donor	Adult	south	<1000
	Osei[37]	7.5	576	Cross-section	Volta	Blood donors	20-40yrs	2017	Mixed	RDT	Not Pregnant	HIV-	Blood donor	Adult	south	<1000
	Lokpo [39]	6.94	4180	Cross-section	Volta	Blood donors	18-58yrs	2017	Urban	RDT	Not Pregnant	HIV-	Blood donor	Adult	south	>1000
	Volker [19]	16.7	174	Cross-section	western	Pregnant women	26.3yrs	2017	Rural	RDT	Pregnant	HIV-	Not blood donor	Adult	south	<1000
